# Supplementary material for: Lipid Dysregulation Induced by Gasoline and Diesel Exhaust Exposure and the Interaction with Age
Source: Toxics. 2024 Apr 19;12(4):303. doi: 10.3390/toxics12040303 (PMC11054039; doi:10.3390/toxics12040303)
Supplement: Supplementary file 1 [file toxics-12-00303-s001.zip]

Archive with 1 entries (1 files):
- toxics-2953396-supplementary.pdf
